# Supplementary material for: Noise Levels and Acoustic Quality of Preschool Learning Spaces in Taiwan
Source: Int J Environ Res Public Health. 2026 Mar 23;23(3):406. doi: 10.3390/ijerph23030406 (PMC13026530; doi:10.3390/ijerph23030406)
Supplement: Supplementary file 1 [file ijerph-23-00406-s001.zip]

Archive with 1 entries (1 files):
- ijerph-4028945-supplementary.pdf
